# Supplementary material for: Genetic Variations among Different Variants of G1-like Avian Influenza H9N2 Viruses and Their Pathogenicity in Chickens
Source: Viruses. 2022 May 11;14(5):1030. doi: 10.3390/v14051030 (PMC9143995; doi:10.3390/v14051030)
Supplement: Supplementary file 1 [file viruses-14-01030-s001.zip]

Archive with 1 entries (1 files):
- viruses-1701714-supplementary.pdf
